# Supplementary material for: Distinct and overlapping roles of MutLγ, Mus81-Mms4, and STR in meiotic Holliday junction processing
Source: Nat Commun. 2026 Jun 2;17:7083. doi: 10.1038/s41467-026-73888-2 (PMC13392142; doi:10.1038/s41467-026-73888-2)
Supplement: Supplementary file 3 — Supplementary Data 1 [file 41467_2026_73888_MOESM3_ESM.xlsx]

## Sheet: Sheet1
Supplementary Data 1. Yeast strains used in this study
	Strain	Genotype*	Figure	Supplementary figure
	YML13619	heterozygous: MATa/MATalpha HIS4::LEU2-(BAMHI; ori) his4X::LEU2-(NgoMIV, +ori)-URA3 his3::PGPD1-GAL4(848).ER::HIS3 homozygous: ndt80Δ::HIS3 ura3::GALp-CDC5ha3-URA3 fpr1Δ::NatMX4 RPL13A-2xFKBP12::TRP1 REC104-FRB-HA3::KANMX6 nuc1Δ::HygroB	1,2	1, 2
	YML14287	heterozygous: MATa/MATalpha HIS4::LEU2-(BAMHI; ori) his4X::LEU2-(NgoMIV, +ori)-URA3 his3::PGPD1-GAL4(848).ER::HIS3 homozygous: ndt80Δ::HIS3 mlh3Δ::HphMX6 ura3::PGAL1-CDC5-HA3::URA3 fpr1Δ::NatMX4 RPL13A-2xFKBP12::TRP1 REC104-FRB-HA3::KanMX6 nuc1Δ::HygroB	2	2
	YML14632	heterozygous: MATa/MATalpha HIS4::LEU2-(BAMHI; ori) his4X::LEU2-(NgoMIV, +ori)-URA3 his3::PGPD1-GAL4(848).ER::HIS3 homozygous: ndt80Δ::HIS3 mus81Δ::HphMX6 ura3::PGAL1-CDC5-HA3::URA3 fpr1Δ::NatMX4 RPL13A-2xFKBP12::TRP1 REC104-FRB-HA3::KanMX6 nuc1Δ::HygroB	2	2
	YML15107	heterozygous: MATa/MATalpha HIS4::LEU2-(BAMHI; ori) his4X::LEU2-(NgoMIV, +ori)-URA3 his3::PGPD1-GAL4(848).ER::HIS3 homozygous: ndt80Δ::HIS3 mus81Δ::BleMX4 mlh3Δ::HphMX6 ura3::PGAL1-CDC5-HA3::URA3 fpr1Δ::NatMX4 RPL13A-2xFKBP12::TRP1 REC104-FRB-HA3::KanMX6 nuc1Δ::HygroB	2	2
	YML13412	heterozygous: MATa/MATalpha HIS4::LEU2-(BAMHI; ori) his4X::LEU2-(NgoMIV, +ori)-URA3 homozygous: ndt80Δ::HIS3 his3::PGPD1-GAL4(848).ER::HIS3 KanMX4::PGAL1-Yen1ON-myc18::URA3 fpr1Δ::NatMX4 RPL13A-2xFKBP12::TRP1 REC104-FRB-HA3::KanMX6 nuc1Δ::HygroB	2	2
	YML15300	MATalpha	3	3
	YML15301	MATa	3	3
	YML15302	MATalpha TOP3-AID-myc9::hphNT1	3
	YML15303	MATa TOP3-AID-myc9::hphNT1	3
	YML6386	MATalpha mms4::PCLB2-HA3-MMS4::KanMX6	3	3
	YML6387	MATa mms4::PCLB2-HA3-MMS4::KanMX6	3	3
	YML15304	MATa TOP3-AID-myc9::hphNT1 mms4::PCLB2-HA3-MMS4::KanMX6	3
	YML15305	MATalpha TOP3-AID-myc9::hphNT1 mms4::PCLB2-HA3-MMS4::KanMX6	3
	YML12794	MATa/MATalpha		3
	YML12792	heterozygous: MATa/MATalpha homozygous: SGS1-AID-myc9::hphNT1		3
	YML12793	heterozygous: MATa/MATalpha homozygous: mus81Δ::HIS3		3
	YML12791	heterozygous: MATa/MATalpha homozygous: SGS1-AID-myc9::hphNT1 mus81Δ::HIS3		3
	YML15316	MATalpha RMI1-AID-myc9::hphNT1		3
	YML15333	MATa RMI1-AID-myc9::hphNT1		3
	YML15334	MATa RMI1-AID-myc9::hphNT1 mms4::PCLB2-HA3-MMS4::KanMX6		3
	YML15335	MATalpha RMI1-AID-myc9::hphNT1 mms4::PCLB2-HA3-MMS4::KanMX6		3
	YML15915, YML16226	heterozygous: MATa/MATalpha his3::PGPD1-GAL4(848).ER::HIS3 his3::PCUP1-osTIR1F74G::HIS3 HIS4::LEU2-(BAMHI; ori) his4X::LEU2-(NgoMIV, +ori)-URA3 homozygous: ndt80Δ::HIS3 mus81Δ::BleMX4 mlh3Δ::BsdMX TOP3-AID-myc9::hphNT1 ura3::PGAL1-CDC5-HA3::URA3 fpr1Δ::NatMX4 RPL13A-2xFKBP12::TRP1 REC104-FRB-HA3::KanMX6	3	3
	YML15261	heterozygous: MATa/MATalpha his3::PGPD1-GAL4(848).ER::HIS3 his3::PCUP1-osTIR1F74G::HIS3 HIS4::LEU2-(BAMHI; ori) his4X::LEU2-(NgoMIV, +ori)-URA3 homozygous: ndt80Δ::HIS3 TOP3-AID-myc9::hphNT1 ura3::PGAL1-CDC5-HA3::URA3 fpr1Δ::NatMX4 RPL13A-2xFKBP12::TRP1 REC104-FRB-HA3::KanMX6	4, 5	4, 5, 6
	YML15536	heterozygous: MATa/MATalpha his3::PGPD1-GAL4(848).ER::HIS3 his3::PCUP1-osTIR1F74G::HIS3 HIS4::LEU2-(BAMHI; ori) his4X::LEU2-(NgoMIV, +ori)-URA3 homozygous: ndt80Δ::HIS3 RMI1-AID-myc9::hphNT1 ura3::PGAL1-CDC5-HA3::URA3 fpr1Δ::NatMX4 RPL13A-2xFKBP12::TRP1 REC104-FRB-HA3::KanMX6		4
	YML15208	heterozygous: MATa/MATalpha his3::PCUP1-osTIR1F74G::HIS3 his3::PGPD1-GAL4(848).ER::HIS3 HIS4::LEU2-(BAMHI; ori) his4X::LEU2-(NgoMIV, +ori)-URA3 homozygous: ndt80Δ::HIS3 SGS1-AID-myc9::hphNT1 ura3::PGAL1-CDC5-HA3::URA3 fpr1Δ::NatMX4 RPL13A-2xFKBP12::TRP1 REC104-FRB-HA3::KanMX6		5
	YML15232	heterozygous: MATa/MATalpha his3::PCUP1-osTIR1F74G::HIS3 his3::PGPD1-GAL4(848).ER::HIS3 HIS4::LEU2-(BAMHI; ori) his4X::LEU2-(NgoMIV, +ori)-URA3 homozygous: ndt80Δ::HIS3 mlh3Δ::BsdMX SGS1-AID-myc9::hphNT1 ura3::PGAL1-CDC5-HA3::URA3 fpr1Δ::NatMX4 RPL13A-2xFKBP12::TRP1 REC104-FRB-HA3::KanMX6		5
	YML15447	heterozygous: MATa/MATalpha his3::PCUP1-osTIR1F74G::HIS3 his3::PGPD1-GAL4(848).ER::HIS3 HIS4::LEU2-(BAMHI; ori) his4X::LEU2-(NgoMIV, +ori)-URA3 homozygous: ndt80Δ::HIS3 mus81Δ::BleMX4 SGS1-AID-myc9::hphNT1 ura3::PGAL1-CDC5-HA3::URA3 fpr1Δ::NatMX4 RPL13A-2xFKBP12::TRP1 REC104-FRB-HA3::KanMX6		5
	YML15354	heterozygous: MATa/MATalpha his3::PCUP1-osTIR1F74G::HIS3 his3::PGPD1-GAL4(848).ER::HIS3 HIS4::LEU2-(BAMHI; ori) his4X::LEU2-(NgoMIV, +ori)-URA3 homozygous: ndt80Δ::HIS3 mlh3Δ::BsdMX mus81Δ::BleMX4 SGS1-AID-myc9::hphNT1 ura3::PGAL1-CDC5-HA3::URA3 fpr1Δ::NatMX4 RPL13A-2xFKBP12::TRP1 REC104-FRB-HA3::KanMX6		5
	YML16584	heterozygous: MATa/MATalpha his3::PGPD1-GAL4(848).ER::HIS3 his3::PCUP1-osTIR1F74G::HIS3 HIS4::LEU2-(BAMHI; ori) his4X::LEU2-(NgoMIV, +ori)-URA3 homozygous: ndt80Δ::HIS3 spo11Δ::BleMX4 TOP3-AID-myc9::hphNT1 ura3::PGAL1-CDC5-HA3::URA3 fpr1Δ::NatMX4 RPL13A-2xFKBP12::TRP1 REC104-FRB-HA3::KanMX6	5
	YML17155, YML17156	heterozygous: MATa/MATalpha his3::PGPD1-GAL4(848).ER::HIS3 his3::PCUP1-osTIR1F74G::HIS3 HIS4::LEU2-(BAMHI; ori) his4X::LEU2-(NgoMIV, +ori)-URA3 homozygous: ndt80Δ::HIS3 SGS1-AID-myc9::hphNT1 TOP3-AID-myc9::hphNT1 ura3::PGAL1-CDC5-HA3::URA3 fpr1Δ::NatMX4 RPL13A-2xFKBP12::TRP1 REC104-FRB-HA3::KanMX6		6
	YML15913	heterozygous: MATa/MATalpha his3::PGPD1-GAL4(848).ER::HIS3 his3::PCUP1-osTIR1F74G::HIS3 HIS4::LEU2-(BAMHI; ori) his4X::LEU2-(NgoMIV, +ori)-URA3 homozygous: ndt80Δ::HIS3 mus81Δ::BleMX4 TOP3-AID-myc9::hphNT1 ura3::PGAL1-CDC5-HA3::URA3 fpr1Δ::NatMX4 RPL13A-2xFKBP12::TRP1 REC104-FRB-HA3::KanMX6	5	7
	YML15914	heterozygous: MATa/MATalpha his3::PGPD1-GAL4(848).ER::HIS3 his3::PCUP1-osTIR1F74G::HIS3 HIS4::LEU2-(BAMHI; ori) his4X::LEU2-(NgoMIV, +ori)-URA3 homozygous: ndt80Δ::HIS3 mlh3Δ::BsdMX TOP3-AID-myc9::hphNT1 ura3::PGAL1-CDC5-HA3::URA3 fpr1Δ::NatMX4 RPL13A-2xFKBP12::TRP1 REC104-FRB-HA3::KanMX6	5	7
	* All strains are SK1 derivatives (ho::LYS2 or ho::hisG, his3::hisG leu2::hisG trp1::hisG ura3) with genetic modifications at the endogenous locus unless stated otherwise.
