# Supplementary material for: Distinct and overlapping roles of MutLγ, Mus81-Mms4, and STR in meiotic Holliday junction processing
Source: Nat Commun. 2026 Jun 2;17:7083. doi: 10.1038/s41467-026-73888-2 (PMC13392142; doi:10.1038/s41467-026-73888-2)
Supplement: Supplementary file 6 — Source Data [file 41467_2026_73888_MOESM6_ESM.zip]

Archive with 3 entries (2 files):
- Source data/
- Source data/Source data_main figures.xlsx
- Source data/Source data_supplementary figures.xlsx
