# Supplementary material for: Distinct and overlapping roles of MutLγ, Mus81-Mms4, and STR in meiotic Holliday junction processing
Source: Nat Commun. 2026 Jun 2;17:7083. doi: 10.1038/s41467-026-73888-2 (PMC13392142; doi:10.1038/s41467-026-73888-2)
Supplement: Supplementary file 6 — Source Data [file 41467_2026_73888_MOESM6_ESM.zip › Source data/Source data_main figures.xlsx]

## Sheet: Figure 1c-f
													Figure 1e
													DSB quantification from blot in Figure 1c and a biological replicate
														+ DMSO + MeOH		+ rapamycin + MeOH
													Hrs in SPM	replicate 1	replicate 2	replicate 1	replicate 2
													0	0.54	0.54	0.54	0.54
													4	2.12	1.01	2.12	1.01
													7	1.76	1.43	1.76	1.43
													8	1.69	1.38	0.45	0.16
													9	1.29	1.14	0.31	0.18
													10	1.31	0.84	0.16	0.24
													12	1.12	0.43	0.25	0.12
													Figure 1f
													dHJ-JM quantification from blot in Figure 1c and a biological replicate
														+ DMSO + MeOH		+ rapamycin + MeOH
													Hrs in SPM	replicate 1	replicate 2	replicate 1	replicate 2
													0	0	0	0	0
													4	0.16	0.09	0.16	0.09
													7	2.01	1.75	2.01	1.75
													8	3.09	2.66	2.61	2.56
													9	3.19	3.65	2.56	2.68
													10	3.66	3.84	3.05	2.7
													12	4.37	4.53	3.12	3.12

## Sheet: Figure 1g,h
																			Figure 1h
																			dHJ quantification from blots in Figure 1g/Supplementary figure 1f and a biological replicate
																				+ DMSO + MeOH		+ rapamycin + MeOH
																			Hrs in SPM	replicate 1	replicate 2	replicate 1	replicate 2
																			7	8.988	7.796	8.988	7.796
																			8	9.977	10.049	8.905	9.158
																			9	11.173	11.395	8.645	9.166
																			12	13.053	12.521	10.967	8.657

## Sheet: Figure 1i-n
														Figure 1j								Figure 1l
														NCO quantification from blot in Figure 1i and a biological replicate								dHJ-JM, NCO and CO data plotted, quantified from Fig. 1c (dHJ-JMs), Fig. 1i (NCOs and COs) and biological replicates
															+ DMSO + MeOH		+ rapamycin + MeOH							+ DMSO + MeOH		+ DMSO + β-estradiol		+ rapamycin + MeOH		+ rapamycin + β-estradiol
														Hrs in SPM	replicate 1	replicate 2	replicate 1	replicate 2					Hrs in SPM	replicate 1	replicate 2	replicate 1	replicate 2	replicate 1	replicate 2	replicate 1	replicate 2
														0	0	0	0	0				dHJ-JMs	8	3.09	2.66	3.09	2.66	2.61	2.56	2.61	2.56
														4	0.05	-0.03	0.05	-0.03					9	3.19	3.65	2.73	2.94	2.56	2.68	2.32	2.51
														7	1.06	0.88	1.06	0.88					10	3.66	3.84	1.56	1.21	3.05	2.7	0.72	0.6
														8	1.61	1.44	1.71	1.37					12	4.37	4.53	0.75	0.62	3.12	3.12	0.15	0.19
														9	2.16	2.04	1.99	1.39				NCOs	8	1.61	1.44	1.61	1.44	1.71	1.37	1.71	1.37
														10	2.71	2.56	1.83	1.64					9	2.16	2.04	2.43	2.16	1.99	1.39	1.78	1.62
														12	3.59	3.48	1.87	1.74					10	2.71	2.56	2.54	2.67	1.83	1.64	1.92	1.79
																							12	3.59	3.48	3.23	2.92	1.87	1.74	2.23	1.88
																						COs	8	0.38	0.33	0.38	0.33	0.45	0.33	0.45	0.33
														Figure 1k									9	0.52	0.44	0.65	0.6	0.53	0.35	0.52	0.47
																							10	0.62	0.61	1.35	1.66	0.49	0.47	1.39	1.46
														CO quantification from blot in Figure 1i and a biological replicate									12	0.78	0.73	2.27	2.24	0.49	0.49	2.19	1.89
															+ DMSO + MeOH		+ rapamycin + MeOH
														Hrs in SPM	replicate 1	replicate 2	replicate 1	replicate 2
														0	0	0	0	0
														4	0.01	0	0.01	0
														7	0.25	0.22	0.25	0.22
														8	0.38	0.33	0.45	0.33
														9	0.52	0.44	0.53	0.35
														10	0.62	0.61	0.49	0.47
														12	0.78	0.73	0.49	0.49
																		Figure 1m
																		JM and Cdc5 quantification plotted (JMs quantified from Fig. 1i and the biological replicate, Cdc5 quantified from blots on the left)
																		Cdc5 levels were normalized to Pgk1
																			+ rapamycin + β-estradiol
																			dHJ-JMs		Cdc5 quantification (a.u.)
																		Hrs in SPM	replicate 1	replicate 2	replicate 1	replicate 2
																		8	2.61	2.56	0.0003111	0.000424
																		9	2.32	2.51	0.0410445	0.0704845
																		10	0.72	0.6	0.306394	0.4905
																		12	0.15	0.19	0.677818	0.853112
																		Figure 1n
																		ΔCO (12h-8h) and ΔNCO (12h - 8h) calculated from Fig. 1j,k
																			+ DMSO + MeOH		+ DMSO + β-estradiol		+ rapamycin + MeOH		+ rapamycin + β-estradiol
																			replicate 1	replicate 2	replicate 1	replicate 2	replicate 1	replicate 2	replicate 1	replicate 2
																		ΔCO (12h-8h)	0.4	0.4	1.89	1.91	0.04	0.16	1.74	1.56
																		ΔNCO (12h-8h)	1.98	2.04	1.62	1.48	0.16	0.37	0.52	0.51
																		Figure 1n - plotted values
																		CO/NCO ratio calculated from the table above
																		ΔCO (12h-8h) / ΔNCO (12h - 8h)
																			DMSO	rapamycin
																		replicate1	1.16667	3.34615
																		replicate2	1.29054	3.05882

## Sheet: Figure 2a-c
																	Figure 2a
																	Cdc5/Pgk1 signal (a.u.) quantified from the blots on the left (+rapamycin +β-estradiol)
																		WT		mlh3Δ		mus81Δ		mlh3Δ mus81Δ
																	Hrs in SPM	replicate 1	replicate 2	replicate 1	replicate 2	replicate 1	replicate 2	replicate 1	replicate 2
																	8	0.0003111	0.000424	0.00500053	0.0064	0.0112187	0.007843	0.00643293	0.00675
																	9	0.0410445	0.0704845	0.0566337	0.05098	0.0502945	0.03904	0.094375	0.091331
																	10	0.306394	0.4905	0.796033	0.760835	0.678476	0.523314	0.549976	0.746736
																	12	0.677818	0.853112	1.16797	0.907125	1.11838	1.06464	0.618858	1.07617
																	Figure 2b
																	dHJ-JMs quantified from blots in Supplementary figures 2a,e,i and biological replicates (+rapamycin +β-estradiol)
																		WT		mlh3Δ		mus81Δ		mlh3Δ mus81Δ
																	Hrs in SPM	replicate 1	replicate 2	replicate 1	replicate 2	replicate 1	replicate 2	replicate 1	replicate 2
																	8	2.61	2.56	2.09	2.31	3.16	2.07	1.83	2.66
																	9	2.32	2.51	2.42	2.22	3.22	2.4	2.16	2.91
																	10	0.72	0.6	1.48	1.42	1.06	1.07	1.85	2.21
																	12	0.15	0.19	0.06	0.35	0.69	0.52	0.51	0.56
																	Figure 2c
																	% unresolved dHJ-JMs at 10 h, calculated from data in Figure 2b
																		WT	mlh3Δ	mus81Δ	mlh3Δ mus81Δ
																	replicate 1	0.275862	0.708134	0.335443	1.01093
																	replicate 2	0.234375	0.614719	0.516908	0.830827

## Sheet: Figure 2d-f
														mlh3Δ
														Figure 2e
														WT quantification is from Figure 1
														mlh3Δ CO and NCO quantification from blot in Figure 2d and a biological replicate
																WT				mlh3Δ
																+ rapamycin + MeOH		+ rapamycin + β-estradiol		+ rapamycin + MeOH		+ rapamycin + β-estradiol
															Hrs in SPM	replicate 1	replicate 2	replicate 1	replicate 2	replicate 1	replicate 2	replicate 1	replicate 2
														NCOs	8	1.71	1.37	1.71	1.37	1.75	2.61	1.75	2.61
															9	1.99	1.39	1.78	1.62	1.8	2.77	1.69	2.7
															10	1.83	1.64	1.92	1.79	1.97	2.77	2	3.14
															12	1.87	1.74	2.23	1.88	2.05	3.02	2.65	3.56
														COs	8	0.45	0.33	0.45	0.33	0.36	0.67	0.36	0.67
															9	0.53	0.35	0.52	0.47	0.39	0.73	0.29	0.69
															10	0.49	0.47	1.39	1.46	0.4	0.78	0.51	1.06
															12	0.49	0.49	2.19	1.89	0.4	0.8	1.24	1.66
														Figure 2f
														COs and NCOs formed after 8 h (Cdc5 induction)
														+ rapamycin + β-estradiol
															WT		mlh3Δ
															replicate 1	replicate 2	replicate 1	replicate 2
														ΔCO (12h-8h)	1.74	1.56	0.88	0.99
														ΔNCO (12h-8h)	0.52	0.51	0.9	0.95

## Sheet: Figure 2g-i
														mus81Δ
														Figure 2h
														WT quantification is from Figure 1
														mus81Δ CO and NCO quantification from blot in Figure 2g and a biological replicate
																WT				mus81Δ
																+ rapamycin + MeOH		+ rapamycin + β-estradiol		+ rapamycin + MeOH		+ rapamycin + β-estradiol
															Hrs in SPM	replicate 1	replicate 2	replicate 1	replicate 2	replicate 1	replicate 2	replicate 1	replicate 2
														NCOs	8	1.71	1.37	1.71	1.37	2.09	2.1	2.09	2.1
															9	1.99	1.39	1.78	1.62	2.24	2.48	1.98	2.77
															10	1.83	1.64	1.92	1.79	2.46	2.9	2.33	2.72
															12	1.87	1.74	2.23	1.88	2.37	2.93	2.53	2.6
														COs	8	0.45	0.33	0.45	0.33	0.55	0.57	0.55	0.57
															9	0.53	0.35	0.52	0.47	0.57	0.71	0.51	0.81
															10	0.49	0.47	1.39	1.46	0.66	0.89	1.26	1.52
															12	0.49	0.49	2.19	1.89	0.63	1	1.69	1.86
														Figure 2i
														COs and NCOs formed after 8 h (Cdc5 induction)
														+ rapamycin + β-estradiol
															WT		mus81Δ
															replicate 1	replicate 2	replicate 1	replicate 2
														ΔCO (12h-8h)	1.74	1.56	1.14	1.29
														ΔNCO (12h-8h)	0.52	0.51	0.44	0.5

## Sheet: Figure 2j-l
														mlh3Δ mus81Δ
														Figure 2k
														WT quantification is from Figure 1
														mlh3Δ mus81Δ CO and NCO quantification from blot in Figure 2j and a biological replicate
																WT				mlh3Δ mus81Δ
																+ rapamycin + MeOH		+ rapamycin + β-estradiol		+ rapamycin + MeOH		+ rapamycin + β-estradiol
															Hrs in SPM	replicate 1	replicate 2	replicate 1	replicate 2	replicate 1	replicate 2	replicate 1	replicate 2
														NCOs	8	1.71	1.37	1.71	1.37	0.92	1.36	0.92	1.36
															9	1.99	1.39	1.78	1.62	0.93	1.41	1.18	1.5
															10	1.83	1.64	1.92	1.79	1.11	1.45	1.1	1.73
															12	1.87	1.74	2.23	1.88	1.26	1.6	1.73	2.48
														COs	8	0.45	0.33	0.45	0.33	0.25	0.26	0.25	0.26
															9	0.53	0.35	0.52	0.47	0.22	0.27	0.36	0.32
															10	0.49	0.47	1.39	1.46	0.3	0.29	0.35	0.36
															12	0.49	0.49	2.19	1.89	0.37	0.34	0.36	0.46
														Figure 2l
														COs and NCOs formed after 8 h (Cdc5 induction)
														+ rapamycin + β-estradiol
															WT		mlh3Δ mus81Δ
															replicate 1	replicate 2	replicate 1	replicate 2
														ΔCO (12h-8h)	1.74	1.56	0.11	0.2
														ΔNCO (12h-8h)	0.52	0.51	0.81	1.12

## Sheet: Figure 2m-p
													Figure 2n
													CO and NCO quantification from blot in Figure 2m and a biological replicate
															+ DMSO + MeOH		+ DMSO + β-estradiol		+ rapamycin + MeOH		+ rapamycin + β-estradiol
														Hrs in SPM	replicate 1	replicate 2	replicate 1	replicate 2	replicate 1	replicate 2	replicate 1	replicate 2
													NCOs	8	2.2	1.69	2.2	1.69	1.96	1.75	1.96	1.75
														9	2.62	2.12	2.47	1.9	2.16	1.78	2.26	1.74
														10	2.9	2.55	2.89	2.92	2.22	1.83	2.6	2.11
														12	3.79	2.94	3.49	3.31	2.42	2	3.11	2.53
													COs	8	0.88	0.64	0.88	0.64	0.76	0.69	0.76	0.69
														9	1.02	0.77	0.94	0.78	0.83	0.74	0.83	0.73
														10	1.13	0.94	1.45	1.69	0.92	0.83	1.22	1.11
														12	1.43	1.17	2.59	2.34	1.08	0.93	1.72	1.5
													Figure 2o
													COs and NCOs formed after 8 h (Yen1ON induction)
														+ DMSO + MeOH		+ DMSO + β-estradiol		+ rapamycin + MeOH		+ rapamycin + β-estradiol
														replicate 1	replicate 2	replicate 1	replicate 2	replicate 1	replicate 2	replicate 1	replicate 2
													ΔCO (12h-8h)	0.55	0.53	1.71	1.7	0.32	0.24	0.96	0.81
													ΔNCO (12h-8h)	1.59	1.25	1.29	1.62	0.46	0.25	1.15	0.78
													Figure 2p
													CO/NCO ratio calculated from data in Figure 1j,k and Figure 2f,i,l,o
													ΔCO (12h-8h) / ΔNCO (12h - 8h)
														WT + Cdc5	mlh3Δ+ Cdc5	mus81Δ + Cdc5	mlh3Δmus81Δ+ Cdc5	+ Yen1ON
													replicate 1	3.05263	0.977778	2.59091	0.135802	0.834783
													replicate 2	3.22	0.989796	2.58	0.178571	1.03846

## Sheet: Figure 3a-i
	Figure 3a							Figure 3g and Figure 3h
								CO and NCO quantification from blot in Figure 3f and a biological replicate
	Spore viability (%)
										+ DMSO + MeOH		+ DMSO + β-estradiol		+ 5-ph-IAA + MeOH		+ 5-ph-IAA + β-estradiol
		WT	TOP3-AID	mms4-mn	TOP3-AID mms4-mn				Hrs in SPM	replicate 1	replicate 2	replicate 1	replicate 2	replicate 1	replicate 2	replicate 1	replicate 2
	replicate 1	100	98.6	56.9	73.6			NCOs	9	2.9	2.87	2.9	2.87	3.04	2.92	3.04	2.92
	replicate 2	100	97.2	65.3	62.5				13	3.37	3.32	3.86	3.78	3.39	3.28	3.34	3.41
	replicate 3	97.2	100	68.1	56.9			COs	9	0.65	0.61	0.65	0.61	0.64	0.61	0.64	0.61
	mean	99.07	98.6	63.43	64.33				13	0.74	0.76	0.75	0.83	0.73	0.76	0.67	0.72
	SEM	0.9333	0.8083	3.365	4.907
								Figure 3g - plotted values						Figure 3h - plotted values
	Figure 3e							ΔNCO (13h-9h) calculated from the table above						ΔCO (13h-9h) calculated from the table above
	dHJ-JMs at 13 h in SPM, quantified from Figure 3c and a biological replicate
									+ DMSO		+ 5-ph-IAA				+ DMSO		+ 5-ph-IAA
		+ DMSO		+ 5-ph-IAA					+ MeOH	+ β-estradiol	+ MeOH	+ β-estradiol			+ MeOH	+ β-estradiol	+ MeOH	+ β-estradiol
		+ MeOH	+ β-estradiol	+ MeOH	+ β-estradiol			replicate 1	0.47	0.96	0.35	0.3		replicate 1	0.09	0.1	0.09	0.03
	replicate 1	2.11	1.64	1.38	1.33			replicate 2	0.45	0.91	0.36	0.49		replicate 2	0.15	0.22	0.15	0.11
	replicate 2	2.02	1.09	1.22	1.06
								Figure 3i
								high MW JMs at 13 h in SPM, quantified from Figure 3c and a biological replicate
									+ DMSO		+ rapamycin
									+ MeOH	+ β-estradiol	+ MeOH	+ β-estradiol
								replicate 1	0.22	0.2	1.56	1.81
								replicate 2	0.29	0.03	2.17	2.17

## Sheet: Figure 4a-d
													Figure 4b
													dHJ-JMs and high MW JMs quantified from Figure 4a and a biological replicate (XhoI digest)
															+ DMSO + MeOH		+ 5-ph-IAA + MeOH
														Hrs in SPM	replicate 1	replicate 2	replicate 1	replicate 2
													dHJ-JMs	0	0	0	0	0
														7	1.24	1.38	1.24	1.38
														8	1.63	1.54	1.63	1.54
														9	1.63	1.7	1.14	1.24
														13	1.47	1.78	0.85	0.9
													high-MW JMs	0	0	0	0	0
														7	0.95	0.5	0.95	0.5
														8	0.85	0.57	0.85	0.57
														9	0.6	0.58	0.82	1.28
														13	0.49	0.74	1.16	1.6
													Figure 4c
													dHJ-JMs and high MW JMs quantified from Figure 4a and a biological replicate (XhoI digest)
															+ DMSO + MeOH		+ DMSO + β-estradiol		+ 5-ph-IAA + MeOH		+ 5-ph-IAA + β-estradiol
														Hrs in SPM	replicate 1	replicate 2	replicate 1	replicate 2	replicate 1	replicate 2	replicate 1	replicate 2
													dHJ-JMs	9	1.63	1.7	1.63	1.7	1.14	1.24	1.14	1.24
														13	1.47	1.78	0.39	0.57	0.85	0.9	0.3	0.53
													high-MW JMs	9	0.6	0.58	0.6	0.58	0.82	1.28	0.82	1.28
														13	0.49	0.74	0.25	0.51	1.16	1.6	0.72	1.36
													Figure 4d
													NCOs and COs quantified from Figure 4a and a biological replicate (XhoI + NgoMIV digest)
															+ DMSO + MeOH		+ DMSO + β-estradiol		+ 5-ph-IAA + MeOH		+ 5-ph-IAA + β-estradiol
														Hrs in SPM	replicate 1	replicate 2	replicate 1	replicate 2	replicate 1	replicate 2	replicate 1	replicate 2
													NCOs	8	1.39	1.39	1.39	1.39	1.39	1.39	1.39	1.39
														9	1.68	1.75	1.68	1.75	1.61	1.54	1.61	1.54
														13	2.06	1.72	2.12	1.7	1.66	1.6	1.73	1.63
													COs	8	0.36	0.39	0.36	0.39	0.36	0.39	0.36	0.39
														9	0.54	0.46	0.54	0.46	0.5	0.48	0.5	0.48
														13	0.74	0.46	1.68	1.16	0.46	0.5	0.96	0.9

[truncated: 4 more sheets: Figure 4f,g,j, Figure 5b-f, Figure 5g-j, Figure 5k-n]
