# Supplementary material for: Distinct and overlapping roles of MutLγ, Mus81-Mms4, and STR in meiotic Holliday junction processing
Source: Nat Commun. 2026 Jun 2;17:7083. doi: 10.1038/s41467-026-73888-2 (PMC13392142; doi:10.1038/s41467-026-73888-2)
Supplement: Supplementary file 6 — Source Data [file 41467_2026_73888_MOESM6_ESM.zip › Source data/Source data_supplementary figures.xlsx]

## Sheet: Suppl. fig. 1a,c,d
	Supplementary figure 1a								Supplementary figure 1c
	FACS data								Zip1 staining analysis, n>100 nuclei per replicate
		cell count								full synapsis		partial or no synapsis
	FL2-A (a. u.)	0 h	2 h	4 h	6 h	7 h			% nuclei	replicate 1	replicate 2	replicate 1	replicate 2
	95	0	0	0	0	0			6 h in SPM	78.2	77.2	21.8	22.8
	96	0	0	0	0	0			7 h in SPM	84.2	85.5	15.8	14.5
	97	0	0	0	0	0
	98	0	0	0	0	0
	99	0	4	0	0	0
	100	1	2	2	1	2			Supplementary figure 1d
	101	0	1	4	2	1			DSB quantification from blot in Figure 1c and a biological replicate
	102	2	0	1	2	0
	103	1	4	2	0	0				+ DMSO + MeOH		+ DMSO + β-estradiol		+ rapamycin + MeOH		+ rapamycin + β-estradiol
	104	1	0	4	2	1			Hrs in SPM	replicate 1	replicate 2	replicate 1	replicate 2	replicate 1	replicate 2	replicate 1	replicate 2
	105	0	2	4	2	0			0	0.54	0.54	0.54	0.54	0.54	0.54	0.54	0.54
	106	0	1	1	2	1			4	2.12	1.01	2.12	1.01	2.12	1.01	2.12	1.01
	107	0	0	3	0	1			7	1.76	1.43	1.76	1.43	1.76	1.43	1.76	1.43
	108	0	1	0	0	1			8	1.69	1.38	1.69	1.38	0.45	0.16	0.45	0.16
	109	1	2	0	3	1			9	1.29	1.14	0.99	0.43	0.31	0.18	0.26	0.12
	110	1	0	3	1	1			10	1.31	0.84	0.47	0.07	0.16	0.24	0.09	0.14
	111	0	1	1	2	1			12	1.12	0.43	0.25	0.11	0.25	0.12	0	0
	112	0	4	1	0	1
	113	1	1	1	0	0
	114	0	3	2	0	2
	115	1	2	2	0	3
	116	1	2	1	1	1
	117	2	2	3	0	0
	118	1	1	2	2	0
	119	1	0	0	2	0
	120	1	2	1	0	2
	121	1	1	3	0	2
	122	0	2	4	1	1
	123	0	3	1	1	1
	124	0	0	0	1	1
	125	4	1	0	1	1
	126	1	0	3	1	1
	127	1	2	2	1	1
	128	1	2	4	2	3
	129	4	1	3	0	3
	130	5	3	2	3	3
	131	2	5	0	1	0
	132	7	3	1	2	3
	133	7	4	4	3	1
	134	6	7	4	1	0
	135	8	7	1	1	3
	136	10	6	6	1	0
	137	4	5	2	4	1
	138	9	5	6	3	0
	139	6	1	3	2	1
	140	16	7	3	3	0
	141	9	6	2	4	2
	142	13	8	2	2	2
	143	22	7	3	1	2
	144	17	10	2	0	2
	145	21	13	4	5	4
	146	16	12	6	3	1
	147	17	12	8	0	2
	148	38	20	8	2	2
	149	23	26	5	3	1
	150	26	17	4	5	5
	151	28	12	7	1	9
	152	56	17	8	5	3
	153	54	28	8	5	2
	154	56	22	7	3	4
	155	35	34	10	3	5
	156	50	31	16	2	4
	157	50	33	15	8	7
	158	67	37	17	4	5
	159	58	44	12	3	5
	160	66	44	11	3	5
	161	89	42	16	8	2
	162	96	63	12	4	4
	163	89	76	20	8	7
	164	100	65	13	6	5
	165	92	65	22	7	6
	166	124	64	25	9	6
	167	138	69	22	15	11
	168	135	87	16	7	6
	169	145	74	16	9	7
	170	138	90	20	8	9
	171	171	94	22	9	10
	172	172	116	26	12	8
	173	184	100	28	10	4
	174	165	110	35	11	8
	175	184	109	33	23	9
	176	198	126	31	13	10
	177	199	116	38	14	8
	178	201	108	35	12	12
	179	205	105	38	16	9
	180	226	120	35	17	13
	181	251	120	31	17	11
	182	210	131	40	14	9
	183	223	146	49	12	6
	184	233	124	39	13	10
	185	235	132	44	18	17
	186	264	134	40	11	12
	187	250	155	34	7	8
	188	272	123	35	14	16
	189	280	130	47	12	11
	190	247	111	43	16	11
	191	282	127	34	12	3
	192	294	122	41	15	7
	193	285	134	38	15	6
	194	282	134	36	14	11
	195	257	117	29	14	6
	196	287	122	33	12	20
	197	272	123	33	17	13
	198	280	130	36	18	8
	199	284	134	41	8	8
	200	284	117	46	11	14
	201	263	117	54	14	12
	202	261	102	30	14	12
	203	247	121	55	16	15
	204	276	115	47	18	9
	205	270	104	45	18	12
	206	266	113	40	16	6
	207	279	108	27	16	8
	208	276	102	47	11	9
	209	264	131	34	15	8
	210	225	100	38	20	14
	211	236	94	47	10	6
	212	223	84	31	13	14
	213	221	120	29	13	6
	214	213	121	33	8	5
	215	208	93	40	8	6
	216	181	98	34	11	5
	217	213	86	36	14	8
	218	203	80	38	7	5
	219	184	85	42	11	5
	220	192	73	22	6	6
	221	155	85	31	9	7
	222	173	61	39	6	9
	223	159	89	25	10	6
	224	158	76	31	3	5
	225	166	74	38	8	7
	226	140	84	30	14	4
	227	156	63	32	8	10
	228	146	85	34	14	6
	229	152	74	19	8	5
	230	154	84	31	12	5
	231	125	61	27	6	8
	232	103	68	27	9	5
	233	131	62	34	7	13
	234	112	69	27	6	6
	235	92	71	25	4	6
	236	113	65	22	6	5
	237	94	79	33	8	6
	238	108	61	36	9	5
	239	90	62	27	13	3
	240	93	69	31	6	3
	241	85	52	25	6	4
	242	84	71	26	6	2
	243	77	57	28	5	6
	244	83	56	22	7	6
	245	68	55	16	8	8
	246	66	63	39	3	5
	247	50	63	34	5	7
	248	56	53	23	7	2
	249	55	48	28	15	6
	250	42	54	25	7	7
	251	65	66	33	10	7
	252	52	54	27	14	11
	253	52	49	24	8	6
	254	52	42	24	12	6
	255	47	50	33	11	12
	256	41	59	39	8	4
	257	55	51	32	7	6
	258	40	47	28	13	7
	259	47	44	26	14	9
	260	36	61	36	12	3
	261	28	44	28	6	7
	262	30	56	27	9	9
	263	42	53	29	10	8
	264	32	33	28	8	4
	265	39	40	17	4	9
	266	29	48	31	19	7
	267	31	40	15	14	3
	268	23	53	27	9	4
	269	25	39	26	12	6
	270	24	44	24	10	7
	271	22	43	32	8	3
	272	20	56	22	11	5
	273	24	47	40	11	9
	274	19	47	30	17	6
	275	20	46	35	13	13
	276	24	46	26	19	7
	277	17	61	31	11	7
	278	18	65	29	12	7
	279	13	45	40	14	11
	280	25	54	30	12	8
	281	17	43	34	15	12
	282	11	54	34	20	15
	283	13	50	47	10	15
	284	17	48	32	23	9
	285	15	49	45	18	21
	286	14	48	38	16	6
	287	15	61	38	12	12
	288	23	53	39	17	13
	289	17	57	39	31	14
	290	10	51	32	17	22
	291	13	49	23	23	17
	292	17	53	32	21	21
	293	12	53	48	20	26
	294	9	61	37	25	26
	295	16	42	36	33	22
	296	16	54	44	25	31
	297	15	57	40	29	32
	298	9	63	31	40	27
	299	9	53	46	31	28
	300	13	53	42	43	31
	301	4	63	45	40	42
	302	10	66	55	38	33
	303	14	63	46	45	41
	304	11	66	49	35	46
	305	10	49	46	56	48
	306	11	66	42	48	41
	307	15	62	41	57	48
	308	13	70	50	57	51
	309	12	68	46	53	48
	310	6	66	67	62	50
	311	9	68	73	63	64
	312	15	76	59	56	62
	313	15	96	67	66	76
	314	12	63	67	70	74
	315	11	74	66	81	68
	316	7	67	83	86	81
	317	5	67	70	86	72
	318	15	75	59	82	82
	319	15	91	66	85	98
	320	12	83	67	104	80
	321	17	76	88	95	106
	322	15	75	96	100	110
	323	17	81	111	116	110
	324	17	72	94	97	120
	325	10	92	97	143	132
	326	18	82	62	137	139
	327	10	99	92	118	135
	328	21	94	104	122	129
	329	16	103	91	128	137
	330	11	94	91	162	125
	331	18	98	87	139	142
	332	18	96	115	143	151
	333	14	85	100	159	145
	334	18	99	113	156	148
	335	18	96	128	169	192
	336	30	99	112	184	170
	337	15	102	109	165	186
	338	22	131	142	154	179
	339	24	132	138	160	175
	340	28	119	143	176	182
	341	23	113	152	204	187
	342	18	122	139	175	183
	343	21	112	146	200	179
	344	18	97	148	206	240
	345	19	125	141	217	228
	346	32	109	143	206	209
	347	26	135	151	208	234
	348	38	144	147	199	224
	349	31	125	185	224	233
	350	19	120	175	244	227
	351	30	122	149	234	223
	352	31	107	172	236	220
	353	27	158	163	247	209
	354	34	145	200	229	249
	355	29	113	161	218	250
	356	39	131	149	221	258
	357	36	133	201	263	233
	358	46	121	188	273	276
	359	28	124	182	275	262
	360	30	130	171	252	249
	361	47	132	175	273	216
	362	49	133	183	221	279
	363	45	138	168	253	251
	364	64	117	195	282	288
	365	56	140	189	289	271
	366	52	149	192	248	253
	367	42	133	213	276	266
	368	61	137	216	262	259
	369	41	137	186	265	253
	370	43	124	190	256	228
	371	46	124	211	254	246
	372	60	135	196	254	267
	373	64	119	208	273	290
	374	55	144	195	278	241
	375	45	127	207	258	229
	376	67	134	205	238	268
	377	60	147	218	257	246
	378	56	116	218	249	251
	379	53	119	191	256	240
	380	61	106	223	260	264
	381	73	110	224	242	239
	382	66	98	214	238	215
	383	68	133	197	227	234
	384	77	108	193	248	250
	385	75	124	210	245	221
	386	80	99	197	221	225
	387	59	100	210	210	238
	388	72	122	189	232	206
	389	60	94	197	216	231
	390	70	88	182	185	217
	391	74	97	219	214	226
	392	77	91	190	204	196
	393	77	99	204	208	196
	394	63	97	182	208	207
	395	74	91	207	201	181
	396	61	71	174	222	195
	397	61	89	199	202	181
	398	71	82	184	175	183
	399	70	89	197	188	194
	400	48	81	165	157	164
	401	79	83	168	194	178
	402	71	83	163	176	167
	403	65	75	166	177	178
	404	69	63	161	174	148
	405	65	81	150	155	157
	406	67	65	138	152	160
	407	56	68	140	122	175
	408	77	75	143	145	165
	409	53	74	158	118	146
	410	55	47	144	129	117
	411	59	50	161	136	135
	412	59	56	135	110	136
	413	72	58	130	126	137
	414	61	58	115	134	102
	415	66	56	128	105	122
	416	69	55	130	115	114
	417	51	60	114	112	120
	418	61	54	95	94	121
	419	56	58	111	102	99
	420	57	39	111	109	116
	421	56	45	122	94	106
	422	59	49	99	89	90
	423	49	40	98	103	91
	424	50	40	95	74	98
	425	53	35	91	102	118
	426	44	33	82	55	84
	427	66	37	99	79	86
	428	48	46	78	60	88
	429	40	32	96	70	87
	430	43	45	79	71	56
	431	44	34	76	45	66
	432	48	38	68	67	74
	433	41	43	79	69	62
	434	37	28	68	47	69
	435	38	36	63	56	59
	436	36	29	55	38	50
	437	37	27	63	36	66
	438	41	25	65	60	53
	439	37	20	64	49	60
	440	40	23	54	48	47
	441	44	22	48	29	48
	442	42	20	49	46	42
	443	29	26	42	26	51
	444	28	28	47	44	50
	445	32	20	54	36	47
	446	28	19	40	34	44
	447	36	22	39	23	37
	448	25	9	37	36	38
	449	34	16	34	23	35
	450	18	19	32	25	40
	451	26	23	46	23	30
	452	24	26	29	21	35
	453	28	20	31	19	37
	454	26	19	49	24	34
	455	25	18	24	20	27
	456	21	17	39	10	28
	457	19	23	24	25	26
	458	22	15	29	18	24
	459	26	17	25	23	20
	460	14	18	33	26	38
	461	13	18	27	16	25
	462	15	17	35	16	31
	463	19	20	24	16	15
	464	25	15	26	16	22
	465	17	23	26	11	19
	466	15	13	18	8	17
	467	16	22	13	21	26
	468	9	15	17	16	20
	469	13	18	19	13	16
	470	15	17	15	16	14
	471	22	14	19	15	17
	472	16	19	15	6	19
	473	18	6	17	11	14
	474	10	26	15	11	10
	475	16	12	16	7	7
	476	16	11	18	13	5
	477	11	23	6	9	16
	478	18	27	21	12	8
	479	14	16	11	14	7
	480	12	17	9	9	11
	481	12	14	12	11	10
	482	17	19	17	6	15
	483	5	15	16	6	5
	484	6	21	16	7	7
	485	8	16	11	8	5
	486	7	14	7	7	7
	487	8	6	13	10	8
	488	8	16	10	6	10
	489	9	27	12	7	11
	490	10	14	7	6	6
	491	7	18	15	6	2
	492	4	30	16	8	13
	493	8	10	11	7	10
	494	7	18	11	6	13
	495	6	11	15	11	4
	496	9	18	9	12	10
	497	6	19	10	4	6
	498	8	20	10	6	6
	499	13	17	8	7	7
	500	4	18	11	12	15
	501	3	14	16	11	9
	502	6	23	12	5	4
	503	5	17	3	12	5
	504	0	0	0	0	0
	505	0	0	0	0	0
	506	0	0	0	0	0
	507	0	0	0	0	0
	508	0	0	0	0	0
	509	0	0	0	0	0
	510	0	0	0	0	0

## Sheet: Suppl. fig. 1f,g
																				Supplementary figure 1g
																				dHJ quantification from blots in Figure 1g/Supplementary figure 1f and a biological replicate
																					+ DMSO + MeOH		+ rapamycin + MeOH		+ rapamycin + β-estradiol
																				Hrs in SPM	replicate 1	replicate 2	replicate 1	replicate 2	replicate 1	replicate 2
																				7	8.988	7.796	8.988	7.796	8.988	7.796
																				8	9.977	10.049	8.905	9.158	8.905	9.158
																				9	11.173	11.395	8.645	9.166	9.703	9.615
																				12	13.053	12.521	10.967	8.657	2.885	2.761

## Sheet: Suppl. fig. 2a-d
													mlh3Δ
													Supplementary figure 2c
													DSB and dHJ-JM quantification from blot in Supplementary figure 2a and a biological replicate
															+ DMSO + MeOH		+ DMSO + β-estradiol		+ rapamycin + MeOH		+ rapamycin + β-estradiol
														Hrs in SPM	replicate 1	replicate 2	replicate 1	replicate 2	replicate 1	replicate 2	replicate 1	replicate 2
													DSBs	0	0.45	0.48	0.45	0.48	0.45	0.48	0.45	0.48
														4	0.94	6.03	0.94	6.03	0.94	6.03	0.94	6.03
														7	1.22	1.95	1.22	1.95	1.22	1.95	1.22	1.95
														8	1.11	1.56	1.11	1.56	0.48	0.3	0.48	0.3
														9	0.73	1.28	0.6	0.61	0.4	0.16	0.03	0.21
														10	0.7	1.15	0.29	0.03	0.08	0.11	0	0.2
														12	0.42	0.65	0.2	0.18	0.03	0	0.09	0.22
													dHJ-JMs	0	0	0	0	0	0	0	0	0
														4	-0.07	0.22	-0.07	0.22	-0.07	0.22	-0.07	0.22
														7	1.51	1.66	1.51	1.66	1.51	1.66	1.51	1.66
														8	2.09	2.08	2.09	2.08	2.09	2.31	2.09	2.31
														9	2.62	3.2	2.65	2.81	2.59	2.11	2.42	2.22
														10	3.1	3.32	1.69	1.9	2.55	2.25	1.48	1.42
														12	2.97	2.74	0.3	0.55	2.52	2.16	0.06	0.35
													Supplementary figure 2d
													CO and NCO quantification from blot in Figure 2d and a biological replicate
															+ DMSO + MeOH		+ DMSO + β-estradiol
														Hrs in SPM	replicate 1	replicate 2	replicate 1	replicate 2
													NCOs	8	1.97	2.4	1.97	2.4
														9	2.2	2.94	2.3	3.06
														10	2.79	3.18	3.06	3.89
														12	3.32	3.93	3.73	4.54
													COs	8	0.42	0.71	0.42	0.71
														9	0.46	0.75	0.46	0.77
														10	0.55	0.76	0.88	1.28
														12	0.62	0.97	1.58	1.99

## Sheet: Suppl. fig. 2e-h
														mus81Δ
														Supplementary figure 2g
														DSB and dHJ-JM quantification from blot in Supplementary figure 2e and a biological replicate
																+ DMSO + MeOH		+ DMSO + β-estradiol		+ rapamycin + MeOH		+ rapamycin + β-estradiol
															Hrs in SPM	replicate 1	replicate 2	replicate 1	replicate 2	replicate 1	replicate 2	replicate 1	replicate 2
														DSBs	0	0.46	0.37	0.46	0.37	0.46	0.37	0.46	0.37
															4	2.75	2.45	2.75	2.45	2.75	2.45	2.75	2.45
															7	1.86	2.37	1.86	2.37	1.86	2.37	1.86	2.37
															8	1.41	2.01	1.41	2.01	0.51	0.37	0.51	0.37
															9	1.36	1.25	1	1	0	0.34	0.02	0.3
															10	1.2	1.24	0.27	0.27	0.06	0.05	0.01	0.24
															12	0.71	1	0.15	0	0.05	0.11	0.03	0.15
														dHJ-JMs	0	0	0	0	0	0	0	0	0
															4	0.23	0.19	0.23	0.19	0.23	0.19	0.23	0.19
															7	2.26	1.73	2.26	1.73	2.26	1.73	2.26	1.73
															8	3.05	1.9	3.05	1.9	3.16	2.07	3.16	2.07
															9	3.57	2.68	3.22	2.21	3.62	2.1	3.22	2.4
															10	3.82	2.42	1.63	1.11	3.28	2.32	1.06	1.07
															12	4.55	2.36	0.81	0.8	3.25	2.15	0.69	0.52
														Supplementary figure 2h
														CO and NCO quantification from blot in Figure 2g and a biological replicate
																+ DMSO + MeOH		+ DMSO + β-estradiol
															Hrs in SPM	replicate 1	replicate 2	replicate 1	replicate 2
														NCOs	8	2.07	2.09	2.07	2.09
															9	2.54	2.62	2.62	2.97
															10	3.08	3.32	2.94	3.41
															12	3.86	4.27	3.41	3.38
														COs	8	0.51	0.59	0.51	0.59
															9	0.6	0.71	0.66	0.76
															10	0.69	0.89	1.22	1.51
															12	0.83	1.07	1.77	1.89

## Sheet: Suppl. fig. 2i-l
													mlh3Δ mus81Δ
													Supplementary figure 2k
													DSB and dHJ-JM quantification from blot in Supplementary figure 2i and a biological replicate
															+ DMSO + MeOH		+ DMSO + β-estradiol		+ rapamycin + MeOH		+ rapamycin + β-estradiol
														Hrs in SPM	replicate 1	replicate 2	replicate 1	replicate 2	replicate 1	replicate 2	replicate 1	replicate 2
													DSBs	0	0.68	0.45	0.68	0.45	0.68	0.45	0.68	0.45
														4	1.29	1.98	1.29	1.98	1.29	1.98	1.29	1.98
														7	3.13	1.62	3.13	1.62	3.13	1.62	3.13	1.62
														8	2.47	1.82	2.47	1.82	0.58	0.52	0.58	0.52
														9	1.76	1.37	1.27	1.09	0.14	0.24	0.18	0.21
														10	1.71	1.02	0.57	0.78	0.1	0.17	0.14	0.11
														12	1.27	0.55	0.21	0.25	0	0	0.24	0.17
													dHJ-JMs	0	0	0	0	0	0	0	0	0
														4	0.08	0.12	0.08	0.12	0.08	0.12	0.08	0.12
														7	1.18	1.69	1.18	1.69	1.18	1.69	1.18	1.69
														8	1.96	2.62	1.96	2.62	1.83	2.66	1.83	2.66
														9	2.88	3.44	3.11	3.48	2.31	3.23	2.16	2.91
														10	3.57	3.4	2.63	2.58	1.94	3.03	1.85	2.21
														12	4.31	4.39	1.08	1.16	2.26	3.25	0.51	0.56
													Supplementary figure 2l
													CO and NCO quantification from blot in Figure 2j and a biological replicate
															+ DMSO + MeOH		+ DMSO + β-estradiol
														Hrs in SPM	replicate 1	replicate 2	replicate 1	replicate 2
													NCOs	8	0.93	1.3	0.93	1.3
														9	1.37	1.82	1.63	2.04
														10	2.01	2.22	2.07	2.72
														12	3.04	3.08	3.03	3.74
													COs	8	0.23	0.24	0.23	0.24
														9	0.34	0.32	0.34	0.36
														10	0.43	0.39	0.44	0.52
														12	0.56	0.46	0.6	0.61

## Sheet: Suppl. fig. 3a-e
	Supplementary figure 3a							Supplementary figure 3c
	Spore viability (%)								6h				7h
									full synapsis		partial or no synapsis		full synapsis		partial or no synapsis
		WT	SGS1-AID	mus81Δ	SGS1-AID mus81Δ			% nuclei	replicate 1	replicate 2	replicate 1	replicate 2	replicate 1	replicate 2	replicate 1	replicate 2
	replicate 1	98.6	94.4	68.1	50			TOP3-AID	83.1	83	16.9	17	89.9	87.8	10.1	12.2
	replicate 2	100	95.8	56.9	29.2			SGS1-AID	88	88.3	12	11.7	92.1	87.5	7.9	12.5
	replicate 3	95.8	94.4	51.4	26.4			RMI1-AID	86.3	84.2	13.7	15.8	93.4	93.4	6.6	6.6
	mean	98.13	94.87	58.8	35.2			TOP3-AID mlh3Δ mus81Δ	87.6	80.2	12.4	19.8	91.3	85.3	8.7	14.7
	SEM	1.235	0.4667	4.914	7.444
	Supplementary figure 3b							Supplementary figure 3d
								DSBs quantified from Figure 3c and a biological replicate
	Spore viability (%)
									+ DMSO + MeOH		+ DMSO + β-estradiol		+ 5-ph-IAA + MeOH		+ 5-ph-IAA + β-estradiol
		WT	RMI1-AID	mms4-mn	RMI1-AID mms4-mn			Hrs in SPM	replicate 1	replicate 2	replicate 1	replicate 2	replicate 1	replicate 2	replicate 1	replicate 2
	replicate 1	90.3	97.2	70.8	62.5			0	0.59	0.36	0.59	0.36	0.59	0.36	0.59	0.36
	replicate 2	100	97.2	68.1	59.7			7	1.45	1.45	1.45	1.45	1.45	1.45	1.45	1.45
	replicate 3	100	88.9	80.6	61.1			8	0.47	0.24	0.47	0.24	0.47	0.24	0.47	0.24
	mean	96.77	94.43	73.17	61.1			9	0.42	0.12	0.42	0.12	0.02	0.15	0.02	0.15
	SEM	3.233	2.767	3.798	0.8083			13	0.28	0.25	0	0.31	0.19	0.23	0.11	0
								Supplementary figure 3e
								Top3/Pgk1, normalized to the highest value (%)
								quantified from Figure 3d and a biological replicate
									+ DMSO + MeOH		+ DMSO + β-estradiol		+ 5-ph-IAA + MeOH		+ 5-ph-IAA + β-estradiol
								Hrs in SPM	replicate 1	replicate 2	replicate 1	replicate 2	replicate 1	replicate 2	replicate 1	replicate 2
								0	28.45	24.981	28.45	24.981	28.45	24.981	28.45	24.981
								7	74.159	75.401	74.159	75.401	74.159	75.401	74.159	75.401
								8	79.698	87.369	79.698	87.369	79.698	87.369	79.698	87.369
								9	81.44	89.94	81.44	89.94	13.4	7.779	13.4	7.779
								13	95.131	100	100	85.566	14.47	6.481	15.285	5.321

## Sheet: Suppl. fig. 4a-c
									Supplementary figure 4b
									Top3/Pgk1, normalized to the highest value (%)
									quantified from Supplementary figure 4a and a biological replicate
										+ DMSO + MeOH		+ DMSO + β-estradiol		+ 5-ph-IAA + MeOH		+ 5-ph-IAA + β-estradiol
									Hrs in SPM	replicate 1	replicate 2	replicate 1	replicate 2	replicate 1	replicate 2	replicate 1	replicate 2
									0	28.47	36.56	28.47	36.56	28.47	36.56	28.47	36.56
									4	51.17	69.55	51.17	69.55	51.17	69.55	51.17	69.55
									7	67.48	78.36	67.48	78.36	67.48	78.36	67.48	78.36
									8	79.28	85.66	79.28	85.66	79.28	85.66	79.28	85.66
									9	81.35	77.6	81.35	77.6	13.46	12.85	13.46	12.85
									13	100	100	91.3	99.84	12.19	12.44	10.54	10.72
									Supplementary figure 4c
									DSBs quantified from Figure 4a and a biological replicate (XhoI digest)
										+ DMSO + MeOH		+ DMSO + β-estradiol		+ 5-ph-IAA + MeOH		+ 5-ph-IAA + β-estradiol
									Hrs in SPM	replicate 1	replicate 2	replicate 1	replicate 2	replicate 1	replicate 2	replicate 1	replicate 2
									0	0.39	0.1	0.39	0.1	0.39	0.1	0.39	0.1
									7	1.68	1.88	1.68	1.88	1.68	1.88	1.68	1.88
									8	0.4	0.48	0.4	0.48	0.4	0.48	0.4	0.48
									9	0.19	0.15	0.19	0.15	0.15	0.32	0.15	0.32
									13	0.05	0	0	0.03	0.01	0.17	0.22	0.15

## Sheet: Suppl. fig. 4d-j
																						Supplementary figure 4f
																						Rmi1/Crm1, normalized to the highest value (%)
																						quantified from Supplementary figure 4e and a biological replicate
																							+ DMSO + MeOH		+ DMSO + β-estradiol		+ 5-ph-IAA + MeOH		+ 5-ph-IAA + β-estradiol
																						Hrs in SPM	replicate 1	replicate 2	replicate 1	replicate 2	replicate 1	replicate 2	replicate 1	replicate 2
																						0	15.89	36.0867	15.89	36.0867	15.89	36.0867	15.89	36.0867
																						4	34.68	100	34.68	100	34.68	100	34.68	100
																						7	40.15	99.2873	40.15	99.2873	40.15	99.2873	40.15	99.2873
																						8	46.25	91.3789	46.25	91.3789	46.25	91.3789	46.25	91.3789
																						9	100	85.6922	100	85.6922	2.03	4.21226	2.03	4.21226
																						13	96.31	87.5952	38.31	82.3693	1.58	0.307448	1.3	0.177356
																						Supplementary figure 4g
																						DSBs quantified from Figure 4d and a biological replicate (XhoI digest)
																							+ DMSO + MeOH		+ DMSO + β-estradiol		+ 5-ph-IAA + MeOH		+ 5-ph-IAA + β-estradiol
																						Hrs in SPM	replicate 1	replicate 2	replicate 1	replicate 2	replicate 1	replicate 2	replicate 1	replicate 2
																						0	0.63	0.57	0.63	0.57	0.63	0.57	0.63	0.57
																						7	2.11	1.74	2.11	1.74	2.11	1.74	2.11	1.74
																						8	0.77	0.66	0.77	0.66	0.77	0.66	0.77	0.66
																						9	0.53	0.28	0.53	0.28	0.27	0.16	0.27	0.16
																						13	0.36	0.22	0	0	0.45	0.09	0.4	0.16
																						Supplementary figure 4h
																						dHJ-JMs and high MW JMs quantified from Suppplementary Figure 4d and a biological replicate (XhoI digest)
																								+ DMSO + MeOH		+ 5-ph-IAA + MeOH
																							Hrs in SPM	replicate 1	replicate 2	replicate 1	replicate 2
																						dHJ-JMs	0	0	0	0	0
																							7	2.7	3.94	2.7	3.94
																							8	2.85	5.41	2.85	5.41
																							9	3.27	4.69	3.02	4.93
																							13	2.91	3.25	1.84	2.98
																						high-MW JMs	0	0	0	0	0
																							7	2.13	1.32	2.13	1.32
																							8	1.74	1.97	1.74	1.97
																							9	1.79	1.78	3.42	4.51
																							13	1.35	0.95	3.13	4.75
																						Supplementary figure 4i
																						dHJ-JMs and high MW JMs quantified from Suppplementary Figure 4d and a biological replicate (XhoI digest)
																								+ DMSO + MeOH		+ DMSO + β-estradiol		+ 5-ph-IAA + MeOH		+ 5-ph-IAA + β-estradiol
																							Hrs in SPM	replicate 1	replicate 2	replicate 1	replicate 2	replicate 1	replicate 2	replicate 1	replicate 2
																						dHJ-JMs	9	3.27	4.69	3.27	4.69	3.02	4.93	3.02	4.93
																							13	2.91	3.25	0.68	2.06	1.84	2.98	0.55	1.02
																						high-MW JMs	9	1.79	1.78	1.79	1.78	3.42	4.51	3.42	4.51
																							13	1.35	0.95	0.42	0.84	3.13	4.75	2.16	2.39
																						Supplementary figure 4j
																						NCOs and COs quantified from Supplementary figure 4d and a biological replicate (XhoI + NgoMIV digest)
																								+ DMSO + MeOH		+ DMSO + β-estradiol		+ 5-ph-IAA + MeOH		+ 5-ph-IAA + β-estradiol
																							Hrs in SPM	replicate 1	replicate 2	replicate 1	replicate 2	replicate 1	replicate 2	replicate 1	replicate 2
																						NCOs	8	3.02	2.65	3.02	2.65	3.02	2.65	3.02	2.65
																							9	3.17	2.87	3.17	2.87	3.05	2.54	3.05	2.54
																							13	3.7	2.72	3.82	3.19	3.82	2.91	3.09	3.01
																						COs	8	0.9	0.62	0.9	0.62	0.9	0.62	0.9	0.62
																							9	1.07	0.77	1.07	0.77	1.05	0.57	1.05	0.57
																							13	1.31	0.78	2.82	1.9	1.29	0.78	2.05	1.76

## Sheet: Suppl. fig. 5a-d
																			Supplementary figure 5c
																			dHJ-JMs and high MW JMs quantified from Suppplementary Figure 5a and a biological replicate
																					+ DMSO + MeOH		+ 5-ph-IAA + MeOH
																				Hrs in SPM	replicate 1	replicate 2	replicate 1	replicate 2
																			dHJ-JMs	0	0	0	0	0
																				7	0.95	2.15	0.95	2.15
																				8	1.73	2.53	1.73	2.53
																				9	1.89	2.06	1.69	2.13
																				13	1.02	1.94	1.08	1.39
																			high MW JMs	0	0	0	0	0
																				7	0.83	1.26	0.83	1.26
																				8	1.22	1.29	1.22	1.29
																				9	0.98	0.92	1.05	1.26
																				13	0.42	0.78	0.65	1.2
																			Supplementary figure 5d
																			JMs in wells at 13 h (+ 5-ph-IAA + MeOH) were quantified from Figure 4a, Supplementary figure 4d, 5a and biological replicates
																			% total lane signal
																				JMs in wells		high MW JMs
																			genotype	replicate 1	replicate 2	replicate 1	replicate 2
																			TOP3-AID	0.42	0.5	1.16	1.6
																			RMI1-AID	0.96	1.25	3.13	4.75
																			SGS1-AID	0.08	0.11	0.65	1.2
																			Supplementary figure 5d - plotted values
																			JM in wells / high MW JMs calculated from the values in the table above
																				TOP3-AID	RMI1-AID	SGS1-AID
																			replicate 1	0.362069	0.306709	0.123077
																			replicate 2	0.3125	0.263158	0.091667

## Sheet: Suppl. fig. 5e
																		COs quantified from blots in Supplementary figure 5e and biological replicates
																		+ β-estradiol samples
																				SGS1-AID		SGS1-AID mlh3Δ		SGS1-AID mus81Δ		SGS1-AID mlh3Δ mus81Δ
																			Hrs in SPM	replicate 1	replicate 2	replicate 1	replicate 2	replicate 1	replicate 2	replicate 1	replicate 2
																		DMSO	9	0.47	0.63	0.21	0.42	0.42	0.57	0.29	0.6
																			13	1.81	1.84	0.95	1.17	1.15	1.33	0.51	0.69
																		5-ph-IAA	9	0.51	0.61	0.16	0.44	0.42	0.64	0.23	0.52
																			13	1.76	1.68	1.01	1.2	1	1.2	0.46	0.59
																		NCOs quantified from blots in Supplementary figure 5e and biological replicates
																		+ β-estradiol samples
																				SGS1-AID		SGS1-AID mlh3Δ		SGS1-AID mus81Δ		SGS1-AID mlh3Δ mus81Δ
																			Hrs in SPM	replicate 1	replicate 2	replicate 1	replicate 2	replicate 1	replicate 2	replicate 1	replicate 2
																		DMSO	9	1.81	1.9	0.92	1.5	1.58	2.55	1.5	2.59
																			13	2.44	2.51	1.77	2.18	1.94	2.93	2.56	3.33
																		5-ph-IAA	9	1.85	1.89	0.83	1.41	1.59	2.63	1.53	2.51
																			13	2.58	2.43	1.46	2.11	1.88	2.93	2.23	2.92
																		ΔCO (13h-9h) and ΔNCO (13h - 9h) calculated from tables above
																				SGS1-AID		SGS1-AID mlh3Δ		SGS1-AID mus81Δ		SGS1-AID mlh3Δ mus81Δ
																				replicate 1	replicate 2	replicate 1	replicate 2	replicate 1	replicate 2	replicate 1	replicate 2
																		ΔCO (13h-9h)	DMSO	1.34	1.21	0.74	0.75	0.73	0.76	0.22	0.09
																			5-ph-IAA	1.25	1.07	0.85	0.76	0.58	0.56	0.23	0.07
																		ΔNCO (13h-9h)	DMSO	0.63	0.61	0.85	0.68	0.36	0.38	1.06	0.74
																			5-ph-IAA	0.73	0.54	0.63	0.7	0.29	0.3	0.7	0.41
																		Supplementary figure 5e - plotted values
																		CO/NCO ratio calculated from the tables above
																		ΔCO (13h-9h) / ΔNCO (13h - 9h)
																			SGS1-AID		SGS1-AID mlh3Δ		SGS1-AID mus81Δ		SGS1-AID mlh3Δ mus81Δ
																			replicate 1	replicate 2	replicate 1	replicate 2	replicate 1	replicate 2	replicate 1	replicate 2
																		DMSO	2.13	1.98	0.87	1.1	2.03	2	0.21	0.12
																		5-ph-IAA	1.71	1.98	1.35	1.09	2	1.87	0.33	0.17

[truncated: 5 more sheets: Suppl. fig. 5f,h, Suppl. fig. 6a,b, Suppl. fig. 6c-e, Suppl. fig. 7a-d, Suppl. fig. 7e-h]
